# Supplementary material for: Intramolecular Versus Intermolecular Diels–Alder Reactions: Insights from Molecular Electron Density Theory
Source: Molecules. 2025 May 5;30(9):2052. doi: 10.3390/molecules30092052 (PMC12073351; doi:10.3390/molecules30092052)
Supplement: Supplementary file 1 [file molecules-30-02052-s001.zip]

Archive with 1 entries (1 files):
- molecules-3617132-supplementary.pdf
